# Supplementary material for: Celecoxib Enhances Oxidative Muscle Fibre Formation and Improves Muscle Functions Through Prokr1 Activation in Mice
Source: J Cachexia Sarcopenia Muscle. 2025 Jan 30;16(1):e13704. doi: 10.1002/jcsm.13704 (PMC11780397; doi:10.1002/jcsm.13704)
Supplement: Supplementary file 2 — Table S1 Antibody information. Table S2. Connectivity map analysis result. [file JCSM-16-e13704-s002.xlsx]

## Sheet: ST1
Supplementary Table 1. Antibody information
Antibody	Application	Dilution ratio	Cross-reactivity	Vendor	Cat. No.
NR4A2	WB	1:1000	Mouse, Human	Santa Cruz	sc-376984
PROKR1	WB	1:1000	Mouse, Human	Biorbyt	orb25440
PK2	ICC	1:100	Mouse, Human	Abcam	ab76747
pCREB	WB	1:1000	Mouse, Human	Cell Signaling Techonology	9198s
CREB	WB	1:1000	Mouse, Human	Cell Signaling Techonology	4820s
PGC1a	WB	1:1000	Mouse, Human	Santa Cruz, California	sc-518025
TFAM	WB	1:1000	Mouse, Human	Santa Cruz, California	sc-376672
MYH7	ICC	1:1000	Mouse, Human	Sigma-Aldrich	M8421
	WB	1:5000	Mouse, Human
MYH4	ICC	1:100	Mouse, Human	Sigma-Aldrich	50-6503-82
	WB	1:1000	Mouse, Human
MYH2	ICC	1:100	Mouse, Human	Sigma-Aldrich	M4276
	WB	1:1000	Mouse, Human
Total OXPHOS	WB	1:250	Mouse, Human	Abcam	ab110413
Goat anti-Rabbit IgG (H+L) Secondary Antibody, HRP	WB	1:5000	Mouse, Human	Thermo Fisher Scientific	32460
Goat anti-Mouse IgG (H+L) Secondary Antibody, HRP	WB	1:5000	Mouse, Human	Thermo Fisher Scientific	31430
Myh7	IHC	1:100	Mouse, Human	DSHB	BA-05
Myh4	IHC	1:50	Mouse, Human	DSHB	SC-71
Myh2	IHC	1:100	Mouse, Human	DSHB	BF-F3
Plin2	ICC	1:1000	Mouse, Rat, Human	Proteintech	15294-1-AP
Alexa Fluor 350	IHC	1:100	Mouse, Human	Thermo Fisher Scientific	A21140
Alexa Fluor 488	IHC	1:100	Mouse, Human	Thermo Fisher Scientific	A21121
Alexa Fluor 594	IHC	1:100	Mouse, Human	Thermo Fisher Scientific	A21044
WB: Western blot, ICC: immunocytochemistry, IHC: immunohistochemistry

## Sheet: ST2
Supplementary Table 2. Connectivity Map analysis result
ID	Name	Description	Target	Belongs_to	Cell line											Connectivity score					ATC classification
					PC3	VCAP	A375	A549	HA1E	HCC515	HT29	MCF7	HEPG2	Summary		Min	Median	Mean	Max		ATC code	L1	L2	L3	L4
BRD-A79465854	auranofin	disease modifying antirheumatic drug, immunosuppressant, NFkB pathway inhibitor, prostanoid receptor inhibitor, thioredoxin reductase inhibitor	IKBKB, PRDX5, TRPA1, TXNRD1, TXNRD2	NFkB pathway inhibitor	93.76	99.91	42.78	0	0	99.79	96.84	0	0	98.38		0	42.78	48.12	99.91		M01CB03	MUSCULO-SKELETAL SYSTEM	ANTIINFLAMMATORY AND ANTIRHEUMATIC PRODUCTS	SPECIFIC ANTIRHEUMATIC AGENTS	Gold preparations
BRD-K12994359	valdecoxib	cyclooxygenase inhibitor	PTGS2, CA12, CYP2C19		-6.4	0	-27.87	18.43	-24.71	34.16	-26.88	21.42	98.33	0.63		-27.87	0	9.60889	98.33		M01AH03	MUSCULO-SKELETAL SYSTEM	ANTIINFLAMMATORY AND ANTIRHEUMATIC PRODUCTS	ANTIINFLAMMATORY AND ANTIRHEUMATIC PRODUCTS, NON-STEROIDS	Coxibs
BRD-K43764301	dexketoprofen	cyclooxygenase inhibitor	CXCR1, PTGS1, PTGS2, SLC5A8		0	0	85.38	0	92.01	0	0	-68.17	92.95	6.52		-68.17	0	22.4633	92.95		M01AE17	MUSCULO-SKELETAL SYSTEM	ANTIINFLAMMATORY AND ANTIRHEUMATIC PRODUCTS	ANTIINFLAMMATORY AND ANTIRHEUMATIC PRODUCTS, NON-STEROIDS	Propionic acid derivatives
BRD-K68558722	deracoxib	cyclooxygenase inhibitor	PTGS2		0	-76.18	0	-53.51	17.49	0	92.77	-23.75	0	-0.11		-76.18	0	-4.79778	92.77		QM01AH94	MUSCULO-SKELETAL SYSTEM	ANTIINFLAMMATORY AND ANTIRHEUMATIC PRODUCTS	ANTIINFLAMMATORY AND ANTIRHEUMATIC PRODUCTS, NON-STEROIDS	Coxibs
BRD-A13946108	sulindac	ABC transporter expression enhancer, cyclooxygenase inhibitor, NFkB pathway inhibitor	AKR1B1, PTGS1, PTGS2, MAPK3, PPARD, PTGDR2		55.31	35.63	0	88.77	-88.27	41.18	0	-75.18		13.16		-88.27	17.815	7.18	88.77		M01AB02	MUSCULO-SKELETAL SYSTEM	ANTIINFLAMMATORY AND ANTIRHEUMATIC PRODUCTS	ANTIINFLAMMATORY AND ANTIRHEUMATIC PRODUCTS, NON-STEROIDS	Acetic acid derivatives and related substances
BRD-K22009844	phenprobamate	skeletal muscle relaxant			-87.87	-71.11	86.11	77.81	-98.64		0	-31.64		-83.43		-98.64	-31.64	-17.9057	86.11		M03BA01	MUSCULO-SKELETAL SYSTEM	MUSCLE RELAXANTS	MUSCLE RELAXANTS, CENTRALLY ACTING AGENTS	Carbamic acid esters
BRD-A87479750	tenidap	cyclooxygenase inhibitor, lipoxygenase inhibitor, prostanoid receptor antagonist	ALOX5, KCNJ4, PTGS1		-53.82	0	0	42.5	-29	-87.64	0	22.72	82.68	1.02		-87.64	0	-2.50667	82.68		M01AX23	MUSCULO-SKELETAL SYSTEM	ANTIINFLAMMATORY AND ANTIRHEUMATIC PRODUCTS	ANTIINFLAMMATORY AND ANTIRHEUMATIC PRODUCTS, NON-STEROIDS	Other antiinflammatory and antirheumatic agents, non-steroids
BRD-A36217750	sulfinpyrazone	platelet aggregation inhibitor	ABCC1, ABCC2, FPR1, SLC22A12		19.59	-10.54	5.9	-3.13	76.23	0	-67.93	-81.9		-0.6		-81.9	-1.565	-7.7225	76.23		M04AB02	MUSCULO-SKELETAL SYSTEM	ANTIGOUT PREPARATIONS	ANTIGOUT PREPARATIONS	Preparations increasing uric acid excretion
BRD-A44090213	indoprofen	cyclooxygenase inhibitor, platelet aggregation inhibitor, prostanoid receptor inhibitor	PTGS1, PTGS2, CXCR1, CXCR2	Cyclooxygenase inhibitor	-90.21	0	0	-41.63	72.41	-96.87	0	0		-3.85		-96.87	0	-19.5375	72.41		M01AE10	MUSCULO-SKELETAL SYSTEM	ANTIINFLAMMATORY AND ANTIRHEUMATIC PRODUCTS	ANTIINFLAMMATORY AND ANTIRHEUMATIC PRODUCTS, NON-STEROIDS	Propionic acid derivatives
BRD-K02637541	celecoxib	cyclooxygenase inhibitor, caspase activator	PTGS2, CA12, CASP3, CYP2C19, PDPK1		-6.96	7.12	21.31	-86.8	13.3	-5.35	-6.05	15.9	64.19	0.95		-86.8	7.12	1.85111	64.19		M01AH01	MUSCULO-SKELETAL SYSTEM	ANTIINFLAMMATORY AND ANTIRHEUMATIC PRODUCTS	ANTIINFLAMMATORY AND ANTIRHEUMATIC PRODUCTS, NON-STEROIDS	Coxibs
BRD-K94830329	ataluren	CFTR channel agonist, coagulation stimulant, dystrophin stimulant	CFTR, DMD, F8, F9		-81.05	0	-53.8	-45.05	59.26	37.19	0	0		-18.68		-81.05	0	-10.4312	59.26		M09AX03	MUSCULO-SKELETAL SYSTEM	OTHER DRUGS FOR DISORDERS OF THE MUSCULO-SKELETAL SYSTEM	OTHER DRUGS FOR DISORDERS OF THE MUSCULO-SKELETAL SYSTEM	Other drugs for disorders of the musculo-skeletal system
BRD-K14965640	ibuprofen	cyclooxygenase inhibitor, NFkB pathway inhibitor	PTGS2, PTGS1, ASIC1, BCL2, CFTR, CYP2C8, FABP2, PLAT, PPARG, SLC5A8, THBD		20.93	-68.35	45.64	-25.29	-63.63	0	0	0	57.52	-1.83		-68.35	0	-3.68667	57.52		M01AE01	MUSCULO-SKELETAL SYSTEM	ANTIINFLAMMATORY AND ANTIRHEUMATIC PRODUCTS	ANTIINFLAMMATORY AND ANTIRHEUMATIC PRODUCTS, NON-STEROIDS	Propionic acid derivatives
BRD-A11605036	thiocolchicoside	GABA receptor antagonist	GABRA1, GABRB2, GABRG2, GLRA1, GLRB		-18.44	14.97	-21.23	0	-82.13	54.38	0	0	0	-0.28		-82.13	0	-5.82778	54.38		M03BX05	MUSCULO-SKELETAL SYSTEM	MUSCLE RELAXANTS	MUSCLE RELAXANTS, CENTRALLY ACTING AGENTS	Other centrally acting agents
BRD-K95237249	probenecid	MRP inhibitor, TRPV agonist, uricosuric blocker	SLC22A6, ABCC1, PANX1, SLC22A11, SLC22A8, SLCO1C1, TRPV2		-43.29	-38.61	52.7	0	0	-34.52	-84.9	0	0	-13.08		-84.9	0	-16.5133	52.7		M04AB01	MUSCULO-SKELETAL SYSTEM	ANTIGOUT PREPARATIONS	ANTIGOUT PREPARATIONS	Preparations increasing uric acid excretion
BRD-K12513978	fenbufen	cyclooxygenase inhibitor	PTGS1, PTGS2	Cyclooxygenase inhibitor	-27.17	13.04	-58.85	0	0	0	-27.22	44.22	-9.17	-4.52		-58.85	0	-7.23889	44.22		M01AE05	MUSCULO-SKELETAL SYSTEM	ANTIINFLAMMATORY AND ANTIRHEUMATIC PRODUCTS	ANTIINFLAMMATORY AND ANTIRHEUMATIC PRODUCTS, NON-STEROIDS	Propionic acid derivatives
BRD-K11717138	benzbromarone	calcium-activated chloride channel blocker, uric acid diuretic	ABCC1, SLC22A12		-76.45	-23.8	20.05	-67.96	-33.89	0	5.68	0	40.78	-5.5		-76.45	0	-15.0656	40.78		M04AB03	MUSCULO-SKELETAL SYSTEM	ANTIGOUT PREPARATIONS	ANTIGOUT PREPARATIONS	Preparations increasing uric acid excretion
BRD-K20168442	vecuronium	acetylcholine receptor antagonist	CHRNA2		-24.88	0	0	0	35.51	0	0	-79.39	0	0		-79.39	0	-7.64	35.51		M03AC03	MUSCULO-SKELETAL SYSTEM	MUSCLE RELAXANTS	MUSCLE RELAXANTS, PERIPHERALLY ACTING AGENTS	Other quaternary ammonium compounds
BRD-A75935363	atracurium	acetylcholine receptor antagonist	CHRNA2		-19.72	34.15	-56.91	0	0		0	17.34		-0.56		-56.91	0	-3.59143	34.15		M03AC04	MUSCULO-SKELETAL SYSTEM	MUSCLE RELAXANTS	MUSCLE RELAXANTS, PERIPHERALLY ACTING AGENTS	Other quaternary ammonium compounds
BRD-K61341215	vecuronium	acetylcholine receptor antagonist	CHRNA2		-93.15	33.87	0	-78.12	-80.39	0	0	0	0	-7.39		-93.15	0	-24.1989	33.87		M03AC03	MUSCULO-SKELETAL SYSTEM	MUSCLE RELAXANTS	MUSCLE RELAXANTS, PERIPHERALLY ACTING AGENTS	Other quaternary ammonium compounds
BRD-A74667430	etodolac	cyclooxygenase inhibitor, TRPV agonist	PTGS2, PTGS1, RXRA, TRPV1	Cyclooxygenase inhibitor	0	0	24.53	-32.8	-52.36	9.24	33.84	14.1	0	2.01		-52.36	0	-0.383333	33.84		M01AB08	MUSCULO-SKELETAL SYSTEM	ANTIINFLAMMATORY AND ANTIRHEUMATIC PRODUCTS	ANTIINFLAMMATORY AND ANTIRHEUMATIC PRODUCTS, NON-STEROIDS	Acetic acid derivatives and related substances
BRD-K13800121	parecoxib	cyclooxygenase inhibitor	LTF, PTGS2		25.09	17.85	0	-49.99	0		-64.68	-19.86		-7.33		-64.68	0	-13.0843	25.09		M01AH04	MUSCULO-SKELETAL SYSTEM	ANTIINFLAMMATORY AND ANTIRHEUMATIC PRODUCTS	ANTIINFLAMMATORY AND ANTIRHEUMATIC PRODUCTS, NON-STEROIDS	Coxibs
BRD-K02607075	tubocurarine	acetylcholine receptor antagonist	CHRNA2, HTR3A, ACHE, HTR3B, KCNN1, KCNN2, KCNN3, ZACN		0	-75.5	0	-54.68	0	0	0	24.27	-74.44	-3.14		-75.5	0	-20.0389	24.27		M03AA02	MUSCULO-SKELETAL SYSTEM	MUSCLE RELAXANTS	MUSCLE RELAXANTS, PERIPHERALLY ACTING AGENTS	Curare alkaloids [DG:DG01740]
BRD-K21733600	rofecoxib	cyclooxygenase inhibitor	PTGS2, CYP3A4, ELN		-32.18	-66.8	-2.85	21.64	12.81	-20.52	-23.19	0	0	-4.3		-66.8	-2.85	-12.3433	21.64		M01AH02	MUSCULO-SKELETAL SYSTEM	ANTIINFLAMMATORY AND ANTIRHEUMATIC PRODUCTS	ANTIINFLAMMATORY AND ANTIRHEUMATIC PRODUCTS, NON-STEROIDS	Coxibs
BRD-K99621550	tubocurarine	acetylcholine receptor antagonist	CHRNA2, HTR3A, ACHE, HTR3B, KCNN1, KCNN2, KCNN3, ZACN		0	0	0	0	21.64	-62.57	-70.3	-6.59	6.16	-0.21		-70.3	0	-12.4067	21.64		M03AA02	MUSCULO-SKELETAL SYSTEM	MUSCLE RELAXANTS	MUSCLE RELAXANTS, PERIPHERALLY ACTING AGENTS	Curare alkaloids [DG:DG01740]
BRD-A84174393	meloxicam	cyclooxygenase inhibitor, prostanoid receptor inhibitor	PTGS2, PTGS1		-18.41	-11.92	-68.14	0	-13.4	-2.83	21.06	0	-80.25	-0.95		-80.25	-11.92	-19.3211	21.06		M01AC06	MUSCULO-SKELETAL SYSTEM	ANTIINFLAMMATORY AND ANTIRHEUMATIC PRODUCTS	ANTIINFLAMMATORY AND ANTIRHEUMATIC PRODUCTS, NON-STEROIDS	Oxicams
BRD-K25394294	oxaprozin	cyclooxygenase inhibitor	PTGS1, PTGS2		0	-93.69	20.29	0	-54.34	0	-18.28	2.39	-72.49	-4.9		-93.69	0	-24.0133	20.29		M01AE12	MUSCULO-SKELETAL SYSTEM	ANTIINFLAMMATORY AND ANTIRHEUMATIC PRODUCTS	ANTIINFLAMMATORY AND ANTIRHEUMATIC PRODUCTS, NON-STEROIDS	Propionic acid derivatives
BRD-A17655518	ibuprofen	cyclooxygenase inhibitor, NFkB pathway inhibitor	PTGS2, PTGS1, ASIC1, BCL2, CFTR, CYP2C8, FABP2, PLAT, PPARG, SLC5A8, THBD		0	18.71	-23.72	-4.51	7.68	-53.41	0	8.63		-0.11		-53.41	0	-5.8275	18.71		M01AE01	MUSCULO-SKELETAL SYSTEM	ANTIINFLAMMATORY AND ANTIRHEUMATIC PRODUCTS	ANTIINFLAMMATORY AND ANTIRHEUMATIC PRODUCTS, NON-STEROIDS	Propionic acid derivatives
BRD-K65146499	nabumetone	cyclooxygenase inhibitor, 3alpha hydroxysteroid dehydrogenase inhibitor	PTGS2, AKR1C3, CYP2B6, CYP2C19, CYP2E1, PTGS1	Cyclooxygenase inhibitor	-66.75	0	0	-16.99	15.81	-72.03	-5.49	0.83		-8.1		-72.03	-2.745	-18.0775	15.81		M01AX01	MUSCULO-SKELETAL SYSTEM	ANTIINFLAMMATORY AND ANTIRHEUMATIC PRODUCTS	ANTIINFLAMMATORY AND ANTIRHEUMATIC PRODUCTS, NON-STEROIDS	Other antiinflammatory and antirheumatic agents, non-steroids
